# Supplementary material for: Fibroblast growth factor receptor 2 promotes the proliferation, migration, and invasion of ectopic stromal cells via activation of extracellular-signal-regulated kinase signaling pathway in endometriosis
Source: Bioengineered. 2022 Mar 21;13(4):8360–71. doi: 10.1080/21655979.2022.2054207 (PMC9161834; doi:10.1080/21655979.2022.2054207)
Supplement: Supplemental Material [file KBIE_A_2054207_SM2836.zip]

Archive with 5 entries (4 files):
- supplementary/
- supplementary/downloadFromZipFile.pdf
- supplementary/fcs files.zip
- supplementary/flow cytometry raw data.docx
- supplementary/Original WB images.docx
